# Supplementary material for: Long-Term Survival in Patients with or without Implantable Cardioverter Defibrillator after Transcatheter Aortic Valve Implantation
Source: J Clin Med. 2021 Jun 30;10(13):2929. doi: 10.3390/jcm10132929 (PMC8268788; doi:10.3390/jcm10132929)
Supplement: Supplementary file 1 [file jcm-10-02929-s001.zip]

Archive with 1 entries (1 files):
- jcm-1236411-supplementary.pdf
